# Supplementary material for: Graph neural networks with configuration cross-attention for tensor compilers
Source: Front Artif Intell. 2025 Aug 20;8:1605539. doi: 10.3389/frai.2025.1605539 (PMC12406497; doi:10.3389/frai.2025.1605539)
Supplement: Supplementary file 1 [file Data_Sheet_1.zip]

Archive with 26 entries (24 files):
- tgraph_export/
- tgraph_export/dataset.py
- tgraph_export/.gitignore
- tgraph_export/train_nlp_random.sh
- tgraph_export/graph_display.py
- tgraph_export/merge_csvs.py
- tgraph_export/eval_tile.sh
- tgraph_export/train_tile.sh
- tgraph_export/train_nlp_default.sh
- tgraph_export/requirements.txt
- tgraph_export/engine.py
- tgraph_export/data/
- tgraph_export/data/data_compression.py
- tgraph_export/data/eda.ipynb
- tgraph_export/model_args.py
- tgraph_export/model.py
- tgraph_export/README.md
- tgraph_export/train_xla_random.sh
- tgraph_export/data_args.py
- tgraph_export/predict.sh
- tgraph_export/loss.py
- tgraph_export/train_xla_default.sh
- tgraph_export/train.py
- tgraph_export/train_kfold.py
- tgraph_export/train_tile.py
- tgraph_export/merge_preds_tile.py
