# Supplementary material for: Graph neural networks with configuration cross-attention for tensor compilers
Source: Front Artif Intell. 2025 Aug 20;8:1605539. doi: 10.3389/frai.2025.1605539 (PMC12406497; doi:10.3389/frai.2025.1605539)
Supplement: Supplementary file 1 [file Data_Sheet_1.zip › tgraph_export/dataset.py]

import os
import random

import numpy as np
import pandas as pd
import torch
from torch.utils.data import Dataset
from tqdm import tqdm
from sklearn.model_selection import KFold
import gc
import pickle
from pathlib import Path


def save_scaler(scaler, filename):
    with open(filename, "wb") as f:
        pickle.dump(scaler, f)


def vec_to_int(vec: np.ndarray) -> np.ndarray:
    # Powers of 7: [1, 7, 49, 343, 2401, 16807]
    powers_of_7 = np.array([7**i for i in range(6)])
    return np.dot(vec, powers_of_7).astype(np.int32)


def int_to_vec(integers: np.ndarray) -> np.ndarray:
    # Create an empty array of shape (N, 6) to store the results
    vectors = np.empty((len(integers), 6), dtype=np.int64)

    # Divide by powers of 7 and take the remainder to find each digit
    for i in range(6):
        vectors[:, i] = integers % 7
        integers //= 7

    return vectors.astype(np.int32)


def compress_configs(node_configs):
    vecs = node_configs.reshape(-1, 6).astype(np.int32) + 1
    ints = vec_to_int(vecs)
    ints = ints.reshape(node_configs.shape[0], node_configs.shape[1], 3)
    return ints


def decompress_configs(node_configs):
    ints = node_configs.astype(np.int32).reshape(-1)
    vecs = int_to_vec(ints)
    vecs = vecs.reshape(node_configs.shape[0], -1, 18) - 1
    return vecs


def load_df(directory, split):
    path = os.path.join(directory, split)
    files = os.listdir(path)
    list_df = []

    for file in tqdm(files):
        d = dict(np.load(os.path.join(path, file)))
        d["file"] = file
        if len(d["config_runtime"]) <= 1:
            print(f"skipping {file} as it only contains {len(d['config_runtime'])} configs")
            continue
        # if split == "valid":
        #     idx = np.arange(len(d["config_runtime"])).astype(np.int64)
        #     np.random.seed(101)
        #     np.random.shuffle(idx)
        #     d["config_runtime"] = d["config_runtime"][idx][:1000]
        #     d["node_config_feat"] = d["node_config_feat"][idx][:1000]
        list_df.append(d)
        # if split == "valid":
        #     break
    return pd.DataFrame.from_dict(list_df)


class TileDataset(Dataset):
    def __init__(
        self,
        data_type,
        source,
        data_folder,
        split="train",
        scaler=None,
        tgt_scaler=None,
        cfg_scaler=None,
        **kwargs,
    ):
        self.df = load_df(os.path.join(data_folder, data_type, source), split)
        self.df["target"] = self.df["config_runtime"] / (
            self.df["config_runtime_normalizers"] + 1e-5
        )
        self.scaler = scaler
        self.tgt_scaler = tgt_scaler
        self.cfg_scaler = cfg_scaler

        if self.scaler is not None:
            self.scaler = self.scaler.fit(np.concatenate(self.df["node_feat"].tolist())[:, :134])

        if self.tgt_scaler is not None:
            self.tgt_scaler = self.tgt_scaler.fit(
                np.concatenate(self.df["target"].tolist())[:, None]
            )

        if self.cfg_scaler is not None:
            self.cfg_scaler = self.cfg_scaler.fit(np.concatenate(self.df["config_feat"].tolist()))

    def __len__(self):
        return len(self.df)

    def __getitem__(self, idx):
        row = self.df.iloc[idx]

        node_feat = row["node_feat"]
        node_layout_feat = node_feat[:, 134:].astype(np.int32)
        node_feat = node_feat[:, :134].astype(np.float32)

        config_feat = row["config_feat"].astype(np.float32)
        target = row["target"].astype(np.float32)
        node_opcode = row["node_opcode"].astype(np.int64)
        edge_index = np.swapaxes(row["edge_index"], 0, 1).astype(np.int64)

        if self.cfg_scaler:
            config_feat = self.cfg_scaler.transform(config_feat)

        if self.scaler:
            node_feat = self.scaler.transform(node_feat)

        if self.tgt_scaler:
            target = self.tgt_scaler.transform(target[:, None]).squeeze(1)

        config_feat = torch.tensor(config_feat)
        node_feat = torch.tensor(node_feat)
        node_layout_feat = torch.tensor(node_layout_feat, dtype=torch.long)
        target = torch.tensor(target)
        node_opcode = torch.tensor(node_opcode)
        edge_index = torch.tensor(edge_index)

        return config_feat, node_feat, node_layout_feat, node_opcode, edge_index, target


def tile_collate_fn(batch):
    config_feat, node_feat, node_layout_feat, node_opcode, edge_index, target = zip(*batch)
    config_feat = torch.stack(config_feat)
    node_feat = torch.stack(node_feat)
    node_layout_feat = torch.stack(node_layout_feat)
    node_opcode = torch.stack(node_opcode)
    edge_index = torch.stack(edge_index)
    target = torch.stack(target)

    # only take one graph
    return {
        "config_feat": config_feat[0],
        "node_feat": node_feat[0],
        "node_layout_feat": node_layout_feat[0],
        "node_opcode": node_opcode[0],
        "edge_index": edge_index[0],
        "target": target[0],
    }


class LayoutDataset(Dataset):
    def __init__(
        self,
        df,
        split="train",
        max_configs=64,
        scaler=None,
        tgt_scaler=None,
        select_close_runtimes=False,
        select_close_runtimes_prob=0.5,
        **kwargs,
    ):
        self.df = df
        self.scaler = scaler
        self.tgt_scaler = tgt_scaler
        fit_mask = self.df["search"].apply(lambda x: "pseudo" not in x)
        if self.scaler is not None:
            self.scaler = self.scaler.fit(
                np.concatenate(self.df[fit_mask]["node_feat"].tolist())[:, :134]
            )
        if self.tgt_scaler is not None:
            self.tgt_scaler = self.tgt_scaler.fit(
                np.concatenate(self.df[fit_mask]["config_runtime"].tolist())[:, None]
            )
        self.max_configs = max_configs
        self.split = split
        self.select_close_runtimes = select_close_runtimes
        self.select_close_runtimes_prob = select_close_runtimes_prob

        # break dataset into batch size chunks
        if self.split in ["valid", "valid_dedup", "test"]:
            new_df = []
            for i in range(len(self.df)):
                row = self.df.iloc[i]
                nb_splits = int(np.ceil(row["node_config_feat"].shape[0] / max_configs))
                all_node_cfg_feat_chunks = np.array_split(row["node_config_feat"], nb_splits)
                all_runtime_chunks = np.array_split(row["config_runtime"], nb_splits)
                for subset_node_cfg_feat, subset_runtime in zip(
                    all_node_cfg_feat_chunks, all_runtime_chunks
                ):
                    new_df.append(
                        {
                            "file": row["file"],
                            "node_config_feat": subset_node_cfg_feat,
                            "node_feat": row["node_feat"],
                            "node_opcode": row["node_opcode"],
                            "edge_index": row["edge_index"],
                            "node_config_ids": row["node_config_ids"],
                            "config_runtime": subset_runtime,
                            "search": row["search"],
                        }
                    )
            self.df = pd.DataFrame.from_dict(new_df)

    def __len__(self):
        return len(self.df)

    def __getitem__(self, idx):
        # example shape
        # edge_index (9099, 2)
        # node_feat (5673, 140)
        # node_opcode (5673,)
        # node_config_feat (5704, 166, 18)
        # node_config_ids (166,)
        # node_splits (1, 2)
        # config_runtime (5704,)
        row = self.df.iloc[idx]
        node_feat = row["node_feat"].astype(np.float32)
        node_layout_feat = node_feat[:, 134:]
        node_feat = node_feat[:, :134]

        node_opcode = torch.tensor(row["node_opcode"].astype(np.int64))
        edge_index = torch.tensor(np.swapaxes(row["edge_index"], 0, 1).astype(np.int64))

        # layout only
        # sparse_node_config_feat = row["node_config_feat"].astype(np.int8)
        sparse_node_config_feat = row["node_config_feat"]  # .astype(np.int8)
        node_config_ids = row["node_config_ids"].astype(np.int64)

        target = row["config_runtime"].astype(np.float32)
        # target = (target - np.mean(target)) / (np.std(target) + 1e-5)

        if self.split in ["valid", "valid_dedup", "test"]:
            random_indices = list(range(sparse_node_config_feat.shape[0]))
        elif sparse_node_config_feat.shape[0] <= self.max_configs:
            random_indices = list(range(sparse_node_config_feat.shape[0]))
        else:
            if "pseudo" in row["search"]:
                sorted_tgt = np.sort(target)
                delta = 40 * np.median(np.diff(sorted_tgt))

                start = np.random.choice(len(target))
                sampled_indices = np.ones(self.max_configs, dtype=np.int32) * -1000
                sampled_indices[0] = start
                for i in range(1, self.max_configs):
                    valid_indices = np.where(
                        (np.abs(target[:, None] - target[sampled_indices[:i]]) > delta).all(1)
                    )[0]
                    if len(valid_indices) == 0:
                        break
                    sampled_indices[i] = np.random.choice(valid_indices)
                random_indices = sampled_indices[sampled_indices != -1000]
                # print(len(random_indices), delta, np.diff(np.sort(target[random_indices])).min())

            elif self.select_close_runtimes:
                if np.random.rand() > self.select_close_runtimes_prob:
                    random_indices = random.sample(
                        range(sparse_node_config_feat.shape[0]), self.max_configs
                    )
                else:
                    sorted_indices = np.argsort(target)

                    # select a list of k * max_configs indices then randomly select max_configs indices
                    k = np.random.randint(1, 5)
                    if k * self.max_configs < len(sorted_indices):
                        start_idx = np.random.randint(
                            0, len(sorted_indices) - k * self.max_configs
                        )
                    else:
                        start_idx = 0

                    end_idx = start_idx + k * self.max_configs
                    random_indices = sorted_indices[start_idx:end_idx]
                    random_indices = random.sample(random_indices.tolist(), self.max_configs)
            else:
                random_indices = random.sample(
                    range(sparse_node_config_feat.shape[0]), self.max_configs
                )

        sparse_node_config_feat = sparse_node_config_feat[random_indices]
        sparse_node_config_feat = decompress_configs(sparse_node_config_feat).astype(np.int8)

        node_config_feat = torch.tensor(sparse_node_config_feat, dtype=torch.long)

        target = target[random_indices]
        # minmax scale the target, we only care about order

        # normalisation
        node_feat = self.scaler.transform(node_feat)
        if "pseudo" not in row["search"]:
            target = self.tgt_scaler.transform(target[:, None]).squeeze(1)

        node_feat = torch.tensor(node_feat)
        node_layout_feat = torch.tensor(node_layout_feat, dtype=torch.long)
        target = torch.tensor(target)
        return (
            node_config_feat,
            node_feat,
            node_layout_feat,
            node_opcode,
            edge_index,
            torch.tensor(node_config_ids),
            target,
        )


def layout_collate_fn(batch):
    (
        node_config_feat,
        node_feat,
        node_layout_feat,
        node_opcode,
        edge_index,
        node_config_ids,
        target,
    ) = zip(*batch)
    node_config_feat = torch.stack(node_config_feat)[0]
    node_feat = torch.stack(node_feat)[0]
    node_layout_feat = torch.stack(node_layout_feat)[0]
    node_opcode = torch.stack(node_opcode)[0]
    edge_index = torch.stack(edge_index)[0]
    node_config_ids = torch.stack(node_config_ids)[0]
    target = torch.stack(target)[0]

    # only take one graph
    return {
        "node_config_feat": node_config_feat,
        "node_feat": node_feat,
        "node_layout_feat": node_layout_feat,
        "node_opcode": node_opcode,
        "edge_index": edge_index,
        "node_config_ids": node_config_ids,
        "target": target,
    }


class DatasetFactory:
    def __init__(
        self,
        data_type,
        source,
        search,
        data_folder,
        max_configs=64,
        max_configs_eval=512,
        scaler=None,
        tgt_scaler=None,
        use_compressed=True,
        data_concatenation=False,
        select_close_runtimes=False,
        select_close_runtimes_prob=0.5,
        filter_random_configs=False,
        kfold=None,
        seed=123,
        add_pseudo=None,
        **kwargs,
    ):
        self.max_configs = max_configs
        self.max_configs_eval = max_configs_eval
        self.scaler = scaler
        self.tgt_scaler = tgt_scaler
        self.select_close_runtimes = select_close_runtimes
        self.select_close_runtimes_prob = select_close_runtimes_prob

        self.train_df = self._load_data(
            data_folder,
            data_type,
            source,
            split="train",
            search=search,
            use_compressed=use_compressed,
            data_concatenation=data_concatenation,
            filter_random_configs=filter_random_configs,
            add_pseudo=add_pseudo,
        )
        self.valid_df = self._load_data(
            data_folder,
            data_type,
            source,
            split="valid",
            search=search,
            use_compressed=use_compressed,
            data_concatenation=False,
            filter_random_configs=False,
            add_pseudo=None,
        )
        self.test_df = self._load_data(
            data_folder,
            data_type,
            source,
            split="test",
            search=search,
            use_compressed=use_compressed,
            data_concatenation=False,
            filter_random_configs=False,
            add_pseudo=None,
        )

        self.dataset_cls = LayoutDataset if data_type == "layout" else TileDataset

        # Create dummy dataset just to get the scaler in a deterministic way
        # all_data = pd.concat([self.train_df, self.valid_df, self.test_df])
        # dummy_dataset = self.dataset_cls(
        #     all_data,
        #     split="train",
        #     max_configs=self.max_configs,
        #     scaler=self.scaler,
        # )
        # self._scaler_obj = dummy_dataset.scaler
        # all_data = pd.concat([self.train_df, self.valid_df])
        # dummy_dataset = self.dataset_cls(
        #     all_data,
        #     split="train",
        #     max_configs=self.max_configs,
        #     tgt_scaler=self.tgt_scaler,
        # )
        # self._tgt_scaler_obj = dummy_dataset.tgt_scaler
        if kfold:
            # Create kfold splits
            self.all_data = pd.concat([self.train_df, self.valid_df]).reset_index(drop=True)
            del self.train_df, self.valid_df
            gc.collect()
            self.all_data["fold"] = None
            kf = KFold(n_splits=kfold, shuffle=True, random_state=seed)
            for i, (_, valid_idx) in enumerate(kf.split(self.all_data)):
                self.all_data.loc[valid_idx, "fold"] = i
            # dump to disc to reproduce
            self.all_data[["file", "fold"]].to_csv(
                f"{source}:{search}_fold_splits.csv", index=False
            )

    def get_dataset_for_inference(self, split):
        train_dataset = self.dataset_cls(
            self.train_df,
            split="train",
            max_configs=self.max_configs,
            scaler=self.scaler,
            tgt_scaler=self.tgt_scaler,
            select_close_runtimes=self.select_close_runtimes,
            select_close_runtimes_prob=self.select_close_runtimes_prob,
        )
        if split == "test":
            df = self.test_df
        else:
            df = self.valid_df

        dataset = self.dataset_cls(
            df,
            split=split,
            max_configs=self.max_configs_eval,
        )
        dataset.scaler = train_dataset.scaler
        dataset.tgt_scaler = train_dataset.tgt_scaler
        return dataset

    def get_tta_dataset(self, split, nb_permutations=10, seed=101):
        np.random.seed(seed)
        train_dataset = self.dataset_cls(
            self.train_df,
            split="train",
            max_configs=self.max_configs,
            scaler=self.scaler,
            tgt_scaler=self.tgt_scaler,
            select_close_runtimes=self.select_close_runtimes,
            select_close_runtimes_prob=self.select_close_runtimes_prob,
        )

        for k in range(nb_permutations):
            # Prepare new df with permuted configs
            if split == "test":
                df = self.test_df.copy().reset_index(drop=True)
            else:
                df = self.valid_df.copy().reset_index(drop=True)

            permutations = {}
            for i in range(len(df)):
                nb_configs = len(df.loc[i, "config_runtime"])
                random_indices = list(range(nb_configs))
                np.random.shuffle(random_indices)

                # shuffle runtime and config feats
                df.loc[i, "config_runtime"] = df.loc[i, "config_runtime"][random_indices]
                df.loc[i, "node_config_feat"] = df.loc[i, "node_config_feat"][random_indices]
                permutations[df.loc[i, "file"]] = random_indices

            dataset = self.dataset_cls(
                df,
                split=split,
                max_configs=self.max_configs_eval,
            )
            dataset.scaler = train_dataset.scaler
            dataset.tgt_scaler = train_dataset.tgt_scaler
            yield dataset, permutations

    def get_datasets(self, fold=None, output_dir=None):
        if fold is None:
            train_dataset = self.dataset_cls(
                self.train_df,
                split="train",
                max_configs=self.max_configs,
                scaler=self.scaler,
                tgt_scaler=self.tgt_scaler,
                select_close_runtimes=self.select_close_runtimes,
                select_close_runtimes_prob=self.select_close_runtimes_prob,
            )
            # train_dataset.scaler = self._scaler_obj
            # train_dataset.tgt_scaler = self._tgt_scaler_obj

            valid_dataset = self.dataset_cls(
                self.valid_df,
                split="valid",
                max_configs=self.max_configs_eval,
            )
            # valid_dataset.scaler = self._scaler_obj
            # valid_dataset.tgt_scaler = self._tgt_scaler_obj
            valid_dataset.scaler = train_dataset.scaler
            valid_dataset.tgt_scaler = train_dataset.tgt_scaler

            test_dataset = self.dataset_cls(
                self.test_df,
                split="test",
                max_configs=self.max_configs_eval,
            )
            # test_dataset.scaler = self._scaler_obj
            # test_dataset.tgt_scaler = self._tgt_scaler_obj
            test_dataset.scaler = train_dataset.scaler
            test_dataset.tgt_scaler = train_dataset.tgt_scaler
        else:
            train_dataset = self.dataset_cls(
                self.all_data[self.all_data["fold"] != fold],
                split="train",
                scaler=self.scaler,
                tgt_scaler=self.tgt_scaler,
                max_configs=self.max_configs,
                select_close_runtimes=self.select_close_runtimes,
                select_close_runtimes_prob=self.select_close_runtimes_prob,
            )
            # train_dataset.scaler = self._scaler_obj
            # train_dataset.tgt_scaler = self._tgt_scaler_obj

            valid_dataset = self.dataset_cls(
                self.all_data[self.all_data["fold"] == fold],
                split="valid",
                max_configs=self.max_configs_eval,
            )
            # valid_dataset.scaler = self._scaler_obj
            # valid_dataset.tgt_scaler = self._tgt_scaler_obj
            valid_dataset.scaler = train_dataset.scaler
            valid_dataset.tgt_scaler = train_dataset.tgt_scaler

            test_dataset = self.dataset_cls(
                self.test_df,
                split="test",
                max_configs=self.max_configs_eval,
            )
            # test_dataset.scaler = self._scaler_obj
            # test_dataset.tgt_scaler = self._tgt_scaler_obj
            test_dataset.scaler = train_dataset.scaler
            test_dataset.tgt_scaler = train_dataset.tgt_scaler

            # Dump scalers to disk
            if output_dir is not None:
                save_scaler(train_dataset.scaler, str(Path(output_dir) / "scaler.pkl"))
                save_scaler(train_dataset.tgt_scaler, str(Path(output_dir) / "tgt_scaler.pkl"))

        return train_dataset, valid_dataset, test_dataset

    def _load_data(
        self,
        data_folder,
        data_type,
        source,
        split,
        search,
        use_compressed,
        data_concatenation,
        filter_random_configs,
        add_pseudo=None,
    ):
        if search == "mix":
            # in mix mode, we load all the data both from default and random
            if not use_compressed:
                if data_type == "layout":
                    default_df = load_df(
                        os.path.join(data_folder, data_type, source, "default"), split
                    )
                else:
                    default_df = load_df(os.path.join(data_folder, data_type, source), split)
                random_df = load_df(os.path.join(data_folder, data_type, source, "random"), split)
            else:
                default_df = load_df(
                    os.path.join(data_folder, data_type, source + "_compressed", "default"), split
                )
                random_df = load_df(
                    os.path.join(data_folder, data_type, source + "_compressed", "random"), split
                )

            # only keep random configs that has runtime inside range of default configs
            if split == "train" and filter_random_configs:
                print("Filtering random configs")
                filtered_random_df = []
                for file in tqdm(default_df["file"].unique()):
                    default_runtime = default_df[default_df["file"] == file][
                        "config_runtime"
                    ].values[0]
                    file_df = random_df.loc[random_df["file"] == file]

                    # filter out node_config_feat and runtime that are not in range of min and max default runtime
                    min_runtime = min(default_runtime)
                    max_runtime = max(default_runtime)

                    new_dict = {}
                    for col in file_df.columns:
                        if col == "config_runtime":
                            filtered_runtimes = []
                            filtered_node_config_feat = []
                            for runtime, node_config_feat in zip(
                                file_df[col].values[0], file_df["node_config_feat"].values[0]
                            ):
                                if min_runtime <= runtime <= max_runtime:
                                    filtered_runtimes.append(runtime)
                                    filtered_node_config_feat.append(node_config_feat)

                            # --------- EXPERIMENTAL CODE ---------
                            # we need to upsampling to distribution of default runtime
                            # split the default runtime to k bins, then for each bin, we sample from the filtered runtime
                            k = 128
                            bins = np.linspace(min_runtime, max_runtime, k + 1)
                            bin_indices = np.digitize(filtered_runtimes, bins)
                            bin_indices = np.array(bin_indices)
                            bin_indices = bin_indices - 1
                            bin_indices = bin_indices.tolist()

                            # for each bin, we sample runtimes from the filtered runtimes
                            sampled_runtimes = []
                            sampled_node_config_feat = []

                            for i in range(k):
                                bin_indices_i = np.where(np.array(bin_indices) == i)[0]
                                if len(bin_indices_i) > 0:
                                    # num_samples is number of default runtimes in bin i
                                    num_samples = np.sum(
                                        np.logical_and(
                                            default_runtime < bins[i + 1],
                                            default_runtime >= bins[i],
                                        )
                                    )
                                    sampled_indices = np.random.choice(
                                        bin_indices_i,
                                        # num_samples
                                        min(num_samples, len(bin_indices_i)),
                                        # len(bin_indices_i),
                                    )
                                    sampled_runtimes.extend(sampled_indices)
                                    sampled_node_config_feat.extend(sampled_indices)

                            sampled_runtimes = np.array(filtered_runtimes)[sampled_runtimes]
                            sampled_node_config_feat = np.array(filtered_node_config_feat)[
                                sampled_node_config_feat
                            ]

                            # new_dict[col] = [np.array(filtered_runtimes)]
                            # new_dict["node_config_feat"] = [np.array(filtered_node_config_feat)]
                            new_dict[col] = [np.array(sampled_runtimes)]
                            new_dict["node_config_feat"] = [np.array(sampled_node_config_feat)]
                        else:
                            new_dict[col] = file_df[col].values

                    filtered_random_df.append(pd.DataFrame.from_dict(new_dict))

                random_df = pd.concat(filtered_random_df)

            default_df["search"] = "default"
            random_df["search"] = "random"

            df = pd.concat([default_df, random_df])

            # group by file, mix configs
            if split == "train" and not data_concatenation:
                df = (
                    df.groupby("file")
                    .agg(
                        {
                            "node_feat": "first",
                            "node_opcode": "first",
                            "edge_index": "first",
                            "node_config_feat": lambda x: np.concatenate(x.tolist(), axis=0),
                            "node_config_ids": "first",
                            "config_runtime": lambda x: np.concatenate(x.tolist(), axis=0),
                            "search": "first",
                        }
                    )
                    .reset_index()
                )
        else:
            if not use_compressed:
                df = load_df(os.path.join(data_folder, data_type, source, search), split)
            else:
                df = load_df(
                    os.path.join(data_folder, data_type, source + "_compressed", search), split
                )

            df["search"] = search

        if add_pseudo is not None:
            pseudo_folders = add_pseudo.split(",")
            for pseudo_folder in pseudo_folders:
                print(f"Adding pseudo from {add_pseudo}")
                if not use_compressed:
                    pseudo_df = load_df(
                        os.path.join(data_folder, data_type, source, search), pseudo_folder
                    )
                else:
                    pseudo_df = load_df(
                        os.path.join(data_folder, data_type, source + "_compressed", search),
                        pseudo_folder,
                    )
                pseudo_df["search"] = pseudo_folder
                df = pd.concat([df, pseudo_df]).reset_index(drop=True)
                print(len(df))
        return df
