# Supplementary material for: Graph neural networks with configuration cross-attention for tensor compilers
Source: Front Artif Intell. 2025 Aug 20;8:1605539. doi: 10.3389/frai.2025.1605539 (PMC12406497; doi:10.3389/frai.2025.1605539)
Supplement: Supplementary file 1 [file Data_Sheet_1.zip › tgraph_export/train_tile.sh]

#!/bin/bash

python train_tile.py --do_train=true --do_eval=true --do_predict=true --per_device_train_batch_size=1 --per_device_eval_batch_size=1 --learning_rate=1e-3 --warmup_ratio=0.05 --lr_scheduler_type=cosine --save_strategy=steps --save_steps=5000 --eval_steps=5000 --evaluation_strategy=steps --logging_strategy=steps --logging_steps=500 --save_total_limit=10 --load_best_model_at_end=True --optim=adamw_torch --weight_decay=1e-5 --max_steps=100000 --metric_for_best_model eval_score_tile_mean --greater_is_better=True --dataloader_num_workers=8 --max_grad_norm=1.0 --data_type=tile --source=xla --output_dir=./tile_models/tile_models_new/outputs_tile_1 --report_to=none --load_best_model_at_end=True --hidden_channels=256,256 --bf16 --dropout=0.2 --gat_dropout=0.2 --op_embedding_dim=16 --use_cross_attn=true --use_compressed=false --seed 101
python train_tile.py --do_train=true --do_eval=true --do_predict=true --per_device_train_batch_size=1 --per_device_eval_batch_size=1 --learning_rate=1e-3 --warmup_ratio=0.05 --lr_scheduler_type=cosine --save_strategy=steps --save_steps=5000 --eval_steps=5000 --evaluation_strategy=steps --logging_strategy=steps --logging_steps=500 --save_total_limit=10 --load_best_model_at_end=True --optim=adamw_torch --weight_decay=1e-5 --max_steps=100000 --metric_for_best_model eval_score_tile_mean --greater_is_better=True --dataloader_num_workers=8 --max_grad_norm=1.0 --data_type=tile --source=xla --output_dir=./tile_models/tile_models_new/outputs_tile_2 --report_to=none --load_best_model_at_end=True --hidden_channels=256,256 --bf16 --dropout=0.2 --gat_dropout=0.2 --op_embedding_dim=16 --use_cross_attn=true --use_compressed=false --seed 102
python train_tile.py --do_train=true --do_eval=true --do_predict=true --per_device_train_batch_size=1 --per_device_eval_batch_size=1 --learning_rate=1e-3 --warmup_ratio=0.05 --lr_scheduler_type=cosine --save_strategy=steps --save_steps=5000 --eval_steps=5000 --evaluation_strategy=steps --logging_strategy=steps --logging_steps=500 --save_total_limit=10 --load_best_model_at_end=True --optim=adamw_torch --weight_decay=1e-5 --max_steps=100000 --metric_for_best_model eval_score_tile_mean --greater_is_better=True --dataloader_num_workers=8 --max_grad_norm=1.0 --data_type=tile --source=xla --output_dir=./tile_models/tile_models_new/outputs_tile_3 --report_to=none --load_best_model_at_end=True --hidden_channels=256,256 --bf16 --dropout=0.2 --gat_dropout=0.2 --op_embedding_dim=16 --use_cross_attn=true --use_compressed=false --seed 103
python train_tile.py --do_train=true --do_eval=true --do_predict=true --per_device_train_batch_size=1 --per_device_eval_batch_size=1 --learning_rate=1e-3 --warmup_ratio=0.05 --lr_scheduler_type=cosine --save_strategy=steps --save_steps=5000 --eval_steps=5000 --evaluation_strategy=steps --logging_strategy=steps --logging_steps=500 --save_total_limit=10 --load_best_model_at_end=True --optim=adamw_torch --weight_decay=1e-5 --max_steps=100000 --metric_for_best_model eval_score_tile_mean --greater_is_better=True --dataloader_num_workers=8 --max_grad_norm=1.0 --data_type=tile --source=xla --output_dir=./tile_models/tile_models_new/outputs_tile_4 --report_to=none --load_best_model_at_end=True --hidden_channels=256,256 --bf16 --dropout=0.2 --gat_dropout=0.2 --op_embedding_dim=16 --use_cross_attn=true --use_compressed=false --seed 104
python train_tile.py --do_train=true --do_eval=true --do_predict=true --per_device_train_batch_size=1 --per_device_eval_batch_size=1 --learning_rate=1e-3 --warmup_ratio=0.05 --lr_scheduler_type=cosine --save_strategy=steps --save_steps=5000 --eval_steps=5000 --evaluation_strategy=steps --logging_strategy=steps --logging_steps=500 --save_total_limit=10 --load_best_model_at_end=True --optim=adamw_torch --weight_decay=1e-5 --max_steps=100000 --metric_for_best_model eval_score_tile_mean --greater_is_better=True --dataloader_num_workers=8 --max_grad_norm=1.0 --data_type=tile --source=xla --output_dir=./tile_models/tile_models_new/outputs_tile_5 --report_to=none --load_best_model_at_end=True --hidden_channels=256,256 --bf16 --dropout=0.2 --gat_dropout=0.2 --op_embedding_dim=16 --use_cross_attn=true --use_compressed=false --seed 105
