# Supplementary material for: Graph neural networks with configuration cross-attention for tensor compilers
Source: Front Artif Intell. 2025 Aug 20;8:1605539. doi: 10.3389/frai.2025.1605539 (PMC12406497; doi:10.3389/frai.2025.1605539)
Supplement: Supplementary file 1 [file Data_Sheet_1.zip › tgraph_export/requirements.txt]

torch
transformers==4.34.1
torch-geometric
pandas
kaggle
accelerate==0.24.1
