# Supplementary material for: Graph neural networks with configuration cross-attention for tensor compilers
Source: Front Artif Intell. 2025 Aug 20;8:1605539. doi: 10.3389/frai.2025.1605539 (PMC12406497; doi:10.3389/frai.2025.1605539)
Supplement: Supplementary file 1 [file Data_Sheet_1.zip › tgraph_export/data/eda.ipynb]

# %% [code]
import numpy as np
import seaborn as sns
from copy import deepcopy
import os
from pathlib import Path
from tqdm.auto import tqdm
from tqdm.contrib.concurrent import process_map

# %% [code]
root = Path("/home/edu/code/google_fast_or_slow/data/npz_pad")
collection = "layout/xla"
ctype = "random"

# %% [code]
def vec_to_int(vec: np.ndarray) -> np.ndarray:
    # Powers of 7: [1, 7, 49, 343, 2401, 16807]
    powers_of_7 = np.array([7**i for i in range(6)])
    return np.dot(vec, powers_of_7).astype(np.int32)


def int_to_vec(integers: np.ndarray) -> np.ndarray:
    # Create an empty array of shape (N, 6) to store the results
    vectors = np.empty((len(integers), 6), dtype=np.int64)

    # Divide by powers of 7 and take the remainder to find each digit
    for i in range(6):
        vectors[:, i] = integers % 7
        integers //= 7

    return vectors.astype(np.int32)


def compress_configs(node_configs):
    vecs = node_configs.reshape(-1, 6).astype(np.int32) + 1
    ints = vec_to_int(vecs)
    ints = ints.reshape(node_configs.shape[0], node_configs.shape[1], 3)
    return ints


def decompress_configs(node_configs):
    ints = node_configs.astype(np.int32).reshape(-1)
    vecs = int_to_vec(ints)
    vecs = vecs.reshape(node_configs.shape[0], -1, 18) - 1
    return vecs
    
def prune_graph(data):
    print("Pruning graph...")
    new_data = deepcopy(dict(data))
    print("Original graph has {} nodes and {} edges".format(data["node_feat"].shape[0], data["edge_index"].shape[0]))
    in_edge_index = data["edge_index"][np.isin(data["edge_index"], data["node_config_ids"]).any(1)]

    in_node_ids = np.unique(in_edge_index)
    assert len(set(data["node_config_ids"]) - set(in_node_ids)) == 0
    lookup = np.ones(data["node_feat"].shape[0]) * -1
    lookup[in_node_ids] = np.arange(in_node_ids.shape[0])

    in_node_feats = data["node_feat"][in_node_ids, :]
    in_node_opcode = data["node_opcode"][in_node_ids]
    in_edge_index = lookup[in_edge_index]
    in_node_config_ids = lookup[data["node_config_ids"]]

    new_data["node_feat"] = in_node_feats
    new_data["node_opcode"] = in_node_opcode
    new_data["edge_index"] = in_edge_index
    new_data["node_config_ids"] = in_node_config_ids
    print("New graph has {} nodes and {} edges".format(new_data["node_feat"].shape[0], new_data["edge_index"].shape[0]))
    return new_data


# %% [code]
def remove_dupplicated_node_configs(data):
    reshaped_config_feat = data["node_config_feat"].reshape(data["node_config_feat"].shape[0], -1) + 2 # avoid zeros
    positional_array = np.random.random(reshaped_config_feat.shape[1])  # multiply each value by its position to avoid removing permutations by accident
    reshaped_values = (reshaped_config_feat * positional_array[None, :]).sum(1)
    is_equal_matrix = reshaped_values[None, :] == reshaped_values[:, None] # quadratic matrix of all pairwise equalities
    # is_equal_matrix[np.triu_indices(is_equal_matrix.shape[0], 0)] = 0 # only get diagonal to avoid remove twice
    is_equal_matrix = np.tril(is_equal_matrix, -1) # only get diagonal to avoid remove twice
    to_remove_ids = np.unique(np.where(is_equal_matrix)[0])
    print("Removing {} duplicated node configs out of {}".format(to_remove_ids.shape[0], data["node_config_feat"].shape[0]))
    data["config_runtime"] = np.delete(data["config_runtime"], to_remove_ids)
    data["node_config_feat"] = np.delete(data["node_config_feat"], to_remove_ids, axis=0)
    return data

# %% [code]
dst_dir = root / f"{collection}_pruned" / ctype

for split in ["train", "valid", "test"]:
    print("Loading {} data...".format(split))
    split_src_dir = root / collection / ctype / split
    split_dst_dir = dst_dir / split
    split_dst_dir.mkdir(parents=True, exist_ok=True)

    def _process_one_npz(npz_path):
        data = dict(np.load(str(npz_path), allow_pickle=True))
        data = prune_graph(data)
        if split == "train":
            data = remove_dupplicated_node_configs(data)
        data["node_config_feat"] = compress_configs(data["node_config_feat"])
        np.savez_compressed(split_dst_dir / npz_path.name, **data)
    
    process_map(_process_one_npz, list(split_src_dir.glob("*.npz")), max_workers=3)

    # for npz_path in tqdm(list(split_src_dir.glob("*.npz"))):
        # print(npz_path)
        # data = dict(np.load(str(npz_path), allow_pickle=True))
        # data = prune_graph(data)
        # if split == "train":
        #     data = remove_dupplicated_node_configs(data)
        # data["node_config_feat"] = compress_configs(data["node_config_feat"])
        # np.savez_compressed(split_dst_dir / npz_path.name, **data)
        # if split == "valid":
        #     data = remove_dupplicated_node_configs(data)
        #     dedup_dst_dir = Path(str(split_dst_dir).replace("valid", "valid_dedup"))
        #     dedup_dst_dir.mkdir(parents=True, exist_ok=True)
        #     np.savez(dedup_dst_dir / npz_path.name, **data)

# %% [code]
import pandas as pd
root = Path("/home/edu/code/google_fast_or_slow/data/npz_all/npz")
collection = "layout/xla_pruned"
ctype = "default"

split_src_dir = root / collection / ctype / "train"
df = []
for path in tqdm(list(split_src_dir.glob("*.npz"))):
    data = dict(np.load(str(path), allow_pickle=True))
    times = data['config_runtime']
    if len(times) < 2:
        continue
    times = np.sort(times)
    deltas = times[1:] - times[:-1]
    stats = {"file": path.stem, "median": np.median(deltas), "mean": np.mean(deltas), "std": np.std(deltas), "min": np.min(deltas), "max": np.max(deltas), "p10": np.percentile(deltas, 10), "p90": np.percentile(deltas, 90)}
    df.append(stats)
    # ids = np.where(data["node_opcode"][data["node_config_ids"].astype(int)] == 75)
    # if ids:
    #     ids = ids[0]
    #     data["node_config_feat"] = decompress_configs(data["node_config_feat"])
    #     counter.extend(data["node_config_feat"][:, ids][:, :, [2, 3, 4, 5, 8, 9, 10, 11, 14, 15, 16, 17]].reshape(-1))
df_default = pd.DataFrame(df)

# %% [code]
df_random.iloc[:, 1:].mean()

# %% [code]
df_default.iloc[:, 1:].mean()

# %% [code]
stats # random

# %% [code]
stats # default

# %% [code]
np.unique(counter, return_counts=True)

# %% [code]
data = dict(np.load("/home/edu/code/google_fast_or_slow/data/npz_pad/layout/xla/random/train/resnet_v2_50_batch_16.npz"))

# %% [code]
data["node_config_feat"] = decompress_configs(data["node_config_feat"])

# %% [code]
seqs = []
for i in data["node_config_feat"][:, 0, :]:
    seqs.append(str(i))

# %% [code]
np.unique(seqs, return_counts=True)

# %% [code]
data["node_opcode"][497]

# %% [code]
list(enumerate(data["node_feat"][497, :]))

# %% [code]
list(enumerate(data["node_feat"][497, :]))

# %% [code]
data["node_config_ids"][0]

# %% [code]
data["node_opcode"][data["node_config_ids"][0:450].astype(int)]

# %% [code]
np.unique(data["node_opcode"][data["node_config_ids"].astype(int)], return_counts=True)

# %% [code]
data["node_config_feat"].shape

# %% [code]
def inspect_node(idx):
    print("Node idx: {}".format(idx))
    print("Node opcode: {}".format(data["node_opcode"][idx]))
    print("Node config id: {}".format(data["node_config_ids"][idx]))
    print("Node config feat: {}".format(data["node_config_feat"][idx]))
    print("Node feat: {}".format(data["node_feat"][idx]))

# %% [code]


# %% [code]
import torch
x = torch.load("/home/edu/code/google_fast_or_slow/outputs_xla_default/checkpoint-12000/pytorch_model.bin")

# %% [code]
x.keys()

# %% [code]
[(_, x[_]) for _ in x.keys() if "cross_attn.temperature" in _]

# %% [code]
import numpy as np
np.random.randint(1, 5)

# %% [code]
data = np.load("/home/edu/code/google_fast_or_slow/data/npz_pad/layout/xla_pruned_compressed/default/test/3e7156ac468dfb75cf5c9615e1e5887d.npz")

# %% [code]
data["config_runtime"]

# %% [code]
import pickle
with open("/home/edu/code/google_fast_or_slow/outputs_xla_random/fold_0/scaler.pkl", "rb") as f:
    data = pickle.load(f)

# %% [code]


# %% [code]


# %% [code]
import numpy as np
import pandas as pd
from pathlib import Path
import shutil

# %% [code]
paths = [
    "/home/edu/code/google_fast_or_slow/outputs_probs/layout:xla_pruned:random:val_probs_cross_128_701.csv",
    "/home/edu/code/google_fast_or_slow/outputs_probs/layout:xla_pruned:random:val_probs_no_cross_685.csv",
]
weights = [0.5, 0.5]
root = Path("/home/edu/code/google_fast_or_slow/data/npz_pad/layout/")
collection = "xla_pruned_compressed"
search = "random"
split = "valid"

# %% [code]
all_probs = []
for p, w in zip(paths, weights):
    df = pd.read_csv(p)
    filenames = df["ID"].tolist()
    gts = df["gts"].apply(lambda x: list(map(float, x.split(";")))).tolist()
    probs = df["probs"].apply(lambda x: list(map(float, x.split(";")))).tolist()
    probs = [np.array(_) * w for _ in probs]
    all_probs.append(probs)

avg_probs = []
for i in range(len(filenames)):
    avg_probs.append(np.stack([model_prob[i] for model_prob in all_probs]).sum(0))

# %% [code]
from scipy.stats import kendalltau
score = [kendalltau(p, gt).statistic for p, gt in zip(avg_probs, gts)]
score

# %% [code]
np.mean(score)

# %% [code]
# create pseudo labels
src_dir = root / collection / search / split
dst_dir = root / collection / search / f"{split}_pseudo"
dst_dir.mkdir(exist_ok=True)
for file, pseudo_runtime in zip(filenames, avg_probs):
    file = file.split(":")[-1] + ".npz"
    data = dict(np.load(str(src_dir / file), allow_pickle=True))
    assert len(data["config_runtime"]) == len(pseudo_runtime)
    data["config_runtime"] = pseudo_runtime
    data = remove_dupplicated_node_configs(data)
    np.savez_compressed(str(dst_dir / file), **data)


# %% [code]

prediction_indices = []
for pred_prob in avg_probs:
    prediction = np.argsort(pred_prob)
    prediction_indices.append(";".join([str(int(e)) for e in prediction]))

# %% [code]
import os

submission_df = pd.DataFrame.from_dict(
    {
        "ID": filenames,
        "TopConfigs": prediction_indices,
    }
)

submission_df.to_csv(
    os.path.join(
        "/home/edu/code/google_fast_or_slow/outputs_csv",
        f"layout:xla:{search}:submission.csv",
    ),
    index=False,
)

# %% [code]
