# Supplementary material for: Graph neural networks with configuration cross-attention for tensor compilers
Source: Front Artif Intell. 2025 Aug 20;8:1605539. doi: 10.3389/frai.2025.1605539 (PMC12406497; doi:10.3389/frai.2025.1605539)
Supplement: Supplementary file 1 [file Data_Sheet_1.zip › tgraph_export/model.py]

import torch
from torch import Tensor, nn
import numpy as np
from torch_geometric.nn import (
    SAGEConv,
    global_mean_pool,
    GATv2Conv,
    GraphNorm,
    CuGraphSAGEConv,
    GENConv,
)
from torch_geometric.data import Data, Batch
from torch_geometric.nn.inits import ones, zeros
from torch_geometric.utils import scatter
from collections import defaultdict


class FixedGraphNorm(torch.nn.Module):
    def __init__(self, in_channels: int, eps: float = 1e-5):
        super().__init__()

        self.in_channels = in_channels
        self.eps = eps

        self.weight = torch.nn.Parameter(torch.empty(in_channels))
        self.bias = torch.nn.Parameter(torch.empty(in_channels))
        self.mean_scale = torch.nn.Parameter(torch.empty(in_channels))

        self.reset_parameters()

    def reset_parameters(self):
        r"""Resets all learnable parameters of the module."""
        ones(self.weight)
        zeros(self.bias)
        ones(self.mean_scale)

    def forward(self, x: Tensor, batch=None) -> Tensor:
        """X is of shape (nb_configs, nb_nodes, nb_features)"""
        mean = x.mean(dim=1, keepdim=True)
        out = (x - mean) * self.mean_scale
        var = out.pow(2)
        std = (var + self.eps).sqrt().mean(dim=1, keepdim=True)
        out = self.weight * out / std + self.bias
        return out

    def __repr__(self):
        return f"{self.__class__.__name__}({self.in_channels})"


class TileModel(torch.nn.Module):
    def __init__(
        self,
        hidden_channels,
        graph_in,
        graph_out,
        hidden_dim,
        dropout=0.0,
        op_embedding_dim=4,
        layout_embedding_dim=4,
        act=nn.GELU,
        norm="instance",
        gat_droprate=0,
        graph_droprate=0,
        use_cross_attn=False,
    ):
        super().__init__()
        self.embedding_op = torch.nn.Embedding(
            120,  # 120 different op-codes
            op_embedding_dim,
        )
        self.embedding_layout_cfg = torch.nn.Embedding(
            5 + 3, layout_embedding_dim
        )  # [1-5] + [0,-1, -2]
        # self.embedding_layout_feats = torch.nn.Embedding(6, layout_embedding_dim)  # [0-5]
        assert len(hidden_channels) > 0
        print(f"Dropout {dropout}")
        NODE_FEAT_DIM = 134
        NODE_LAYOUT_FEAT_DIM = 6
        self.linear = LinearActNorm(
            op_embedding_dim
            + NODE_FEAT_DIM
            + (NODE_LAYOUT_FEAT_DIM * layout_embedding_dim),
            graph_in,
            act=act,
            norm=norm,
            use_cross_attn=use_cross_attn,
        )
        self.linear2 = LinearActNorm(
            graph_in, graph_in, act=act, norm=norm, use_cross_attn=use_cross_attn
        )

        self.convs = nn.ModuleList(
            [
                SageGraphBlock(
                    graph_in,
                    act,
                    droprate=gat_droprate,
                    graph_droprate=graph_droprate,
                    norm=norm,
                    use_cross_attn=use_cross_attn,
                )
                for _ in range(len(hidden_channels))
            ]
        )
        self.dense_cfg = torch.nn.Sequential(
            nn.Linear(24, hidden_dim),
            nn.Dropout(p=dropout),
            nn.GELU(),
            nn.Linear(hidden_dim, hidden_dim),
        )
        self.dense = torch.nn.Sequential(
            nn.Linear(3 * hidden_dim, hidden_dim),
            nn.Dropout(p=dropout),
            nn.GELU(),
            nn.Linear(hidden_dim, hidden_dim),
            nn.Dropout(p=dropout),
            nn.GELU(),
            nn.Linear(hidden_dim, 1),
        )

    def single_pass_forward(
        self,
        x_cfg: Tensor,
        x_feat: Tensor,
        x_node_layout_feat: Tensor,
        x_op: Tensor,
        edge_index: Tensor,
    ):
        x_node_layout_feat = self.embedding_layout_cfg(x_node_layout_feat + 2).reshape(x_feat.shape[0], -1)
        x_op = self.embedding_op(x_op)

        node_feat = torch.concat([x_feat, x_node_layout_feat, x_op], dim=1).unsqueeze(0)

        # Only used for GraphNorm, which takes stats across the nb_configs dimension
        batch = torch.zeros(node_feat.shape[0], dtype=torch.long).to(node_feat.device)

        node_feat = self.linear(node_feat, edge_index, batch)
        node_feat = self.linear2(node_feat, edge_index, batch)

        # pass though conv layers
        for conv in self.convs:
            node_feat = conv(node_feat, edge_index, batch)
        
        return node_feat


    def forward(
        self,
        x_cfg: Tensor,
        x_feat: Tensor,
        x_node_layout_feat: Tensor,
        x_op: Tensor,
        edge_index: Tensor,
    ) -> Tensor:
        node_feat = self.single_pass_forward(x_cfg, x_feat, x_node_layout_feat, x_op, edge_index)

        x_mean = node_feat.squeeze(0).mean(0)
        x_max = node_feat.squeeze(0).max(0).values

        x_cfg = self.dense_cfg(x_cfg)

        x = torch.concat(
            [x_cfg, x_max.repeat((len(x_cfg), 1)), x_mean.repeat((len(x_cfg), 1))],
            axis=1,
        )

        x = torch.flatten(self.dense(x))
        # x = (x - torch.mean(x)) / (torch.std(x) + 1e-5)

        return x


class ChannelAttention(nn.Module):
    def __init__(self, input_dim, act=nn.ReLU, reduction=8):
        super().__init__()
        self.linear1 = nn.Linear(input_dim, int(input_dim / reduction))
        self.linear2 = nn.Linear(int(input_dim / reduction), input_dim)
        self.sigmoid = nn.Sigmoid()
        self.act = act(inplace=True)

    def forward(self, x):
        tmp = self.act(self.linear1(x))
        tmp = self.linear2(tmp)
        tmp = self.sigmoid(tmp)
        return tmp * x


class InstanceNorm1d(nn.InstanceNorm1d):
    def forward(self, x, batch):
        x = x.swapaxes(1, 2)
        x = super().forward(x)
        return x.swapaxes(1, 2)


class CrossConfigAttention(nn.Module):
    def __init__(
        self,
    ):
        super().__init__()
        self.temperature = nn.Parameter(torch.tensor(0.5))

    def forward(self, x):
        # x of shape (nb_configs, nb_nodes, nb_features)
        scores = (x / self.temperature).softmax(dim=0)
        x = x * scores
        return x


class LinearActNorm(nn.Module):
    def __init__(self, input_dim, output_dim, act, norm="instance", use_cross_attn=False):
        super().__init__()
        self.cross_attn = None
        if use_cross_attn:
            output_dim = output_dim // 2
            self.cross_attn = CrossConfigAttention()

        self.linear = nn.Linear(input_dim, output_dim)
        torch.nn.init.xavier_normal_(self.linear.weight)
        self.linear.bias.data.fill_(0.01)
        self.act = act()
        if norm == "instance":
            self.norm = InstanceNorm1d(output_dim)
        else:
            self.norm = GraphNorm(output_dim)
        self.attn = ChannelAttention(output_dim)

    def forward(self, x, edge_index, batch):
        x = self.linear(x)
        x = self.norm(x, batch)
        x = self.attn(x)

        if self.cross_attn is not None:
            cross_x = self.cross_attn(x)
            x = torch.cat([x, cross_x], dim=2)

        x = self.act(x)
        return x


class SageGraphBlock(nn.Module):
    def __init__(
        self,
        channels,
        act,
        droprate=0.2,
        graph_droprate=0.1,
        norm="instance",
        use_cross_attn=False,
    ):
        super().__init__()
        output_dim = channels
        self.cross_attn = None
        if use_cross_attn:
            output_dim = channels // 2
            self.cross_attn = CrossConfigAttention()

        self.conv = SAGEConv(channels, output_dim)
        self.act = act()
        if norm == "instance":
            self.norm = InstanceNorm1d(output_dim)
        else:
            self.norm = GraphNorm(output_dim)
        if droprate > 0:
            self.dropout = nn.Dropout(p=droprate)
        print(f"Inner Dropout {droprate}")
        self.droprate = droprate
        self.attn = ChannelAttention(output_dim)

    def forward(self, x, edge_index, batch):
        shortcut = x
        x = self.norm(x, batch)
        x = self.conv(x, edge_index)
        x = self.attn(x)

        if self.cross_attn is not None:
            cross_x = self.cross_attn(x)
            x = torch.cat([x, cross_x], dim=2)

        x = x + shortcut
        x = self.act(x)
        if self.droprate > 0:
            x = self.dropout(x)
        return x


class LayoutModel(torch.nn.Module):
    def __init__(
        self,
        hidden_channels,
        graph_in,
        graph_out,
        hidden_dim,
        dropout=0.0,
        op_embedding_dim=4,
        layout_embedding_dim=4,
        act=nn.GELU,
        norm="instance",
        gat_droprate=0,
        graph_droprate=0,
        use_cross_attn=False,
    ):
        super().__init__()
        self.embedding_op = torch.nn.Embedding(
            120,  # 120 different op-codes
            op_embedding_dim,
        )
        self.embedding_layout_cfg = torch.nn.Embedding(
            5 + 3, layout_embedding_dim
        )  # [1-5] + [0,-1, -2]
        # self.embedding_layout_feats = torch.nn.Embedding(6, layout_embedding_dim)  # [0-5]
        assert len(hidden_channels) > 0
        print(f"Dropout {dropout}")
        NODE_FEAT_DIM = 134
        NODE_CONFIG_FEAT_DIM = 18
        NODE_LAYOUT_FEAT_DIM = 6
        self.linear = LinearActNorm(
            op_embedding_dim
            + NODE_FEAT_DIM
            + (NODE_LAYOUT_FEAT_DIM * layout_embedding_dim)
            + (NODE_CONFIG_FEAT_DIM * layout_embedding_dim),
            graph_in,
            act=act,
            norm=norm,
            use_cross_attn=use_cross_attn,
        )
        self.linear2 = LinearActNorm(
            graph_in, graph_in, act=act, norm=norm, use_cross_attn=use_cross_attn
        )

        self.convs = nn.ModuleList(
            [
                SageGraphBlock(
                    graph_in,
                    act,
                    droprate=gat_droprate,
                    graph_droprate=graph_droprate,
                    norm=norm,
                    use_cross_attn=use_cross_attn,
                )
                for _ in range(len(hidden_channels))
            ]
        )
        self.classifier = nn.Linear(hidden_dim, 1)

    def single_pass_forward(
        self,
        x_node_cfg_j: Tensor,
        x_feat: Tensor,
        x_node_layout_feat: Tensor,
        x_op: Tensor,
        edge_index: Tensor,
        node_config_ids: Tensor,
    ):
        node_cfg_feat_j = (
            torch.ones(
                (x_node_cfg_j.shape[0], x_feat.shape[0], 18),
                dtype=torch.long,
                device=x_node_cfg_j.device,
            )
            * -2
        )
        node_cfg_feat_j[:, node_config_ids] = x_node_cfg_j
        node_cfg_feat_j = (
            node_cfg_feat_j + 2
        )  # -2 is min and 5 is max so offset to [0, 7] for embd layer

        node_cfg_feat_j = self.embedding_layout_cfg(
            node_cfg_feat_j
        )  # (num_configs, num_nodes, 18, embd_width)
        node_cfg_feat_j = node_cfg_feat_j.view(
            node_cfg_feat_j.shape[0], node_cfg_feat_j.shape[1], -1
        )  # (num_configs, num_nodes, 18*embd_width)
        x_feat_j = x_feat.unsqueeze(0).repeat(
            (node_cfg_feat_j.shape[0], 1, 1)
        )  # (num_configs, num_nodes, 140)
        x_op_j = (
            self.embedding_op(x_op).unsqueeze(0).repeat((node_cfg_feat_j.shape[0], 1, 1))
        )  # (num_configs, num_nodes, embd_width)

        # TODO: Right now `node_layout_feat_embd` has almost no value since it was 0 padded instead
        # of -1 padded like `node_cfg_feat_j`. Once we fix the data extraction we can probably use
        # this. I think this will be an important feature since the combination of this + input/output
        # config feats is what dictates if the copy operation are added or not.

        node_layout_feat_embd = self.embedding_layout_cfg(x_node_layout_feat + 2)
        node_layout_feat_embd = (
            node_layout_feat_embd.unsqueeze(0)
            .view(1, node_cfg_feat_j.shape[1], -1)
            .repeat((node_cfg_feat_j.shape[0], 1, 1))
        )

        node_feat = torch.concat(
            [x_feat_j, node_cfg_feat_j, node_layout_feat_embd, x_op_j], dim=2
        )  # (num_configs, num_nodes, 140+(18*embd_layout_width)+embd_op_width)

        # Only used for GraphNorm, which takes stats across the nb_configs dimension
        batch = torch.zeros(node_feat.shape[0], dtype=torch.long).to(node_feat.device)

        node_feat = self.linear(node_feat, edge_index, batch)
        node_feat = self.linear2(node_feat, edge_index, batch)

        # pass though conv layers
        for conv in self.convs:
            node_feat = conv(node_feat, edge_index, batch)

        node_feat = node_feat.mean(1)  # nb_configs, channels
        return node_feat

    def forward(
        self,
        x_node_cfg: Tensor,
        x_feat: Tensor,
        x_node_layout_feat: Tensor,
        x_op: Tensor,
        edge_index: Tensor,
        node_config_ids: Tensor,
    ) -> Tensor:
        # split and for loop to handle big number of graphs
        # node level features
        # x_node_cfg (num_configs, num_nodes, 18)
        # x_feat (num_nodes, 140)
        # x_op (num_nodes,)
        # if self.training:
        embedding = self.single_pass_forward(
            x_node_cfg, x_feat, x_node_layout_feat, x_op, edge_index, node_config_ids
        )
        return self.classifier(embedding).reshape(-1)
