# Supplementary material for: Graph neural networks with configuration cross-attention for tensor compilers
Source: Front Artif Intell. 2025 Aug 20;8:1605539. doi: 10.3389/frai.2025.1605539 (PMC12406497; doi:10.3389/frai.2025.1605539)
Supplement: Supplementary file 1 [file Data_Sheet_1.zip › tgraph_export/README.md]

# TGraph training and evaluation

Assuming you have Anaconda installed in your computer, create a new environment and install the requirements.
```
conda create -n tgraph python=3.10
conda activate tgraph
pip install -r requirements.txt
```

## Data preprocessing
We used the dataset below for training in the layout datasets, which is identical to the original dataset except changing the padding to `-1` in [this line](https://github.com/google-research-datasets/tpu_graphs/blob/main/tpu_graphs/process_data/xla/featurizers.h#L137). Please note that this is important, training models with the original data will yield results worse than reported.

Compress the data by running the following instructions:
```
# download the data
cd data
kaggle competitions download -c predict-ai-model-runtime
# data from the previous step is in ./npz_all/npz/
python data_compression.py
cd ../
```

## Training:

To train each collection please run the corresponding script:

- Tile XLA:
`./train_tile.sh`

- Layout:XLA:Default
`./train_xla_default.sh`

- Layout:XLA:Random
`./train_xla_random.sh`

- Layout:NLP:Default
`./train_nlp_default.sh`

- Layout:XLA:Random
`./train_nlp_random.sh`

Layout models and their metrics will go into `weights` folder, tile models - into `tile_models` folder.

## Inference

In order to predict with the trained models you can run `./predict.sh` after having followed the steps above.

The results will go into `outputs_<collection-name>/` folders.
