# Supplementary material for: Graph neural networks with configuration cross-attention for tensor compilers
Source: Front Artif Intell. 2025 Aug 20;8:1605539. doi: 10.3389/frai.2025.1605539 (PMC12406497; doi:10.3389/frai.2025.1605539)
Supplement: Supplementary file 1 [file Data_Sheet_1.zip › tgraph_export/train_xla_default.sh]

python train_kfold.py --do_train=true --do_eval=true --do_predict=true --per_device_train_batch_size=1 --per_device_eval_batch_size=1 --learning_rate=1e-3 --warmup_ratio=0.05 --lr_scheduler_type=cosine --save_strategy=steps --save_steps=2000 --eval_steps=2000 --evaluation_strategy=steps --logging_strategy=steps --logging_steps=200 --save_total_limit=2 --load_best_model_at_end=True --optim=adamw_torch --weight_decay=1e-5 --num_train_epochs=750 --metric_for_best_model=eval_kendalltau --greater_is_better=True --dataloader_num_workers=8 --max_grad_norm=1.0 --data_type=layout --source=xla_pruned --search=default --overwrite_output_dir=True --output_dir=./outputs_xla_default/ --report_to=none --load_best_model_at_end=True --hidden_channels=256,256 --bf16 --dropout=0.2 --gat_dropout=0.2 --op_embedding_dim=16 --max_configs=64 --max_configs_eval=128 --select_close_runtimes=false --use_cross_attn=true --use_compressed
